# Supplementary material for: Oxygen-Vacancy-Induced Electronic Structure Modulation in ZnTiO3 Perovskite: A Combined DFT and SCAPS-1D Study Toward Photovoltaic Applications
Source: Int J Mol Sci. 2026 Mar 14;27(6):2668. doi: 10.3390/ijms27062668 (PMC13027390; doi:10.3390/ijms27062668)
Supplement: Supplementary file 1 [file ijms-27-02668-s001.zip]

Archive with 1 entries (1 files):
- ijms-4200308-supplementary.pdf
